# Supplementary material for: Leishmania Encodes a Bacterium-like 2,4-Dienoyl-Coenzyme A Reductase That Is Required for Fatty Acid β-Oxidation and Intracellular Parasite Survival
Source: mBio. 2020 Jun 2;11(3):e01057-20. doi: 10.1128/mBio.01057-20 (PMC7267886; doi:10.1128/mBio.01057-20)
Supplement: TABLE S1 [file mBio.01057-20-st001.xlsx]

## Sheet: Homology DECR
pBLAST for L. major DECR
Description	Max score	Total score	Query cover	E value	Ident	Accession
putative 2,4-dienoyl-coa reductase fadh1 [Leishmania major strain Friedlin]	1511	1511	1	0.0	1	XP_001685839.1
putative 2,4-dienoyl-coa reductase fadh1 [Leishmania infantum JPCM5]	1457	1457	1	0.0	0.97	XP_001468165.1
2,4-dienoyl-coa reductase fadh1, putative [Leishmania donovani]	1454	1454	1	0.0	0.97	XP_003863911.1
putative 2,4-dienoyl-coa reductase fadh1 [Leishmania mexicana MHOM/GT/2001/U1103]	1396	1396	1	0.0	0.93	XP_003878332.1
putative 2,4-dienoyl-coa reductase fadh1 [Leishmania braziliensis MHOM/BR/75/M2904]	1286	1286	1	0.0	0.86	XP_001567871.1
2,4-dienoyl-coa reductase fadh1, putative [Leishmania panamensis]	1278	1278	1	0.0	0.85	XP_010702180.1
2,4-dienoyl-coa reductase fadh1, putative [Leishmania guyanensis]	1278	1278	1	0.0	0.85	CCM18538.1
putative mitochondrial 2,4-dienoyl-coa reductase fadh1 [Leptomonas pyrrhocoris]	1100	1100	1	0.0	0.75	XP_015655132.1
putative 2 4-dienoyl-coa reductase fadh1 [Leptomonas seymouri]	1080	1080	1	0.0	0.73	KPI83566.1
2,4-dienoyl-coa reductase fadh1 [Angomonas deanei]	870	870	0.99	0.0	0.6	EPY40560.1
2,4-dienoyl-coa reductase FADH1 [Trypanosoma theileri]	764	764	0.99	0.0	0.53	ORC88225.1
2,4-dienoyl-coa reductase fadh1, putative [Trypanosoma cruzi marinkellei]	741	741	0.99	0.0	0.54	EKF30424.1
2,4-dienoyl-coa reductase fadh1, putative [Trypanosoma cruzi]	738	738	0.99	0.0	0.53	EKG01972.1
prostaglandin F2alpha synthase [Trypanosoma cruzi]	736	736	0.99	0.0	0.53	PWU83832.1
2,4-dienoyl-coa reductase fadh1 [Trypanosoma cruzi Dm28c]	734	734	0.99	0.0	0.53	ESS63225.1
2,4-dienoyl-coa reductase FADH1 [Trypanosoma cruzi strain CL Brener]	733	733	0.99	0.0	0.53	XP_814813.1
prostaglandin F2alpha synthase [Trypanosoma cruzi]	733	733	0.99	0.0	0.53	PWV00873.1
putative 2,4-dienoyl-coa reductase fadh1 [Trypanosoma grayi]	654	654	0.84	0.0	0.55	XP_009307848.1
NADPH-dependent 2,4-dienoyl-CoA reductase [Corynebacterium lipophiloflavum]	649	649	0.99	0.0	0.47	WP_006839718.1
NADPH-dependent 2,4-dienoyl-CoA reductase [Arthrobacter alpinus]	644	644	0.99	0.0	0.47	WP_044579068.1
NADPH-dependent 2,4-dienoyl-CoA reductase [Sediminibacterium sp.]	643	643	0.99	0.0	0.47	PJE47402.1
NADPH-dependent 2,4-dienoyl-CoA reductase [Vogesella sp. EB]	643	643	0.99	0.0	0.48	WP_047966626.1
NADPH-dependent 2,4-dienoyl-CoA reductase [Arthrobacter sp. GMC3]	642	642	0.99	0.0	0.48	WP_104091406.1
NADPH-dependent 2,4-dienoyl-CoA reductase [Arthrobacter alpinus]	639	639	0.99	0.0	0.47	WP_074711381.1
NADPH-dependent 2,4-dienoyl-CoA reductase [Vogesella sp. LIG4]	639	639	0.99	0.0	0.49	WP_088968374.1
NADPH-dependent 2,4-dienoyl-CoA reductase [Arthrobacter sp. TMN-18]	638	638	0.99	0.0	0.46	WP_103481832.1
NADPH-dependent 2,4-dienoyl-CoA reductase [Pseudogulbenkiania sp. NH8B]	638	638	0.99	0.0	0.47	WP_014085677.1
NADPH-dependent 2,4-dienoyl-CoA reductase [Aquitalea pelogenes]	638	638	1	0.0	0.47	WP_062788409.1
NADPH-dependent 2,4-dienoyl-CoA reductase [Aquitalea magnusonii]	638	638	1	0.0	0.48	WP_045846417.1
NADPH-dependent 2,4-dienoyl-CoA reductase [beta proteobacterium L13]	637	637	0.99	0.0	0.49	WP_026107672.1
NADPH-dependent 2,4-dienoyl-CoA reductase [Reichenbachiella agariperforans]	636	636	0.99	0.0	0.46	WP_073119821.1
NADPH-dependent 2,4-dienoyl-CoA reductase [Arthrobacter sp. HLT2-12-2]	636	636	0.99	0.0	0.46	WP_103466344.1
NADPH-dependent 2,4-dienoyl-CoA reductase [Aquitalea magnusonii]	635	635	1	0.0	0.48	WP_089082855.1
NADPH-dependent 2,4-dienoyl-CoA reductase [Azospirillum oryzae]	634	634	0.99	0.0	0.46	WP_085092080.1
NADPH-dependent 2,4-dienoyl-CoA reductase [Crenobacter luteus]	634	634	1	0.0	0.47	WP_066609994.1
NADPH-dependent 2,4-dienoyl-CoA reductase [Marivirga tractuosa]	633	633	0.99	0.0	0.46	WP_013452850.1
NADPH-dependent 2,4-dienoyl-CoA reductase [Pseudogulbenkiania subflava]	633	633	0.99	0.0	0.48	WP_085274474.1
NADPH-dependent 2,4-dienoyl-CoA reductase [Chromobacterium haemolyticum]	633	633	0.99	0.0	0.47	WP_081548631.1
NADPH-dependent 2,4-dienoyl-CoA reductase [marine bacterium AO1-C]	633	633	0.99	0.0	0.45	OJJ15881.1
NADPH-dependent 2,4-dienoyl-CoA reductase [Gulbenkiania indica]	633	633	1	0.0	0.49	WP_055433974.1
MULTISPECIES: FAD-binding protein [Leptospira]	632	632	1	0.0	0.47	WP_100727195.1
NADPH-dependent 2,4-dienoyl-CoA reductase [Burkholderiales bacterium PBB2]	632	632	0.99	0.0	0.47	OYU29214.1
FAD-binding protein [Leptospira sp. E30]	632	632	1	0.0	0.47	WP_109019342.1
NADPH-dependent 2,4-dienoyl-CoA reductase [Marinobacter sp. es.048]	632	632	0.99	0.0	0.45	WP_088828878.1
NADPH-dependent 2,4-dienoyl-CoA reductase [Gulbenkiania mobilis]	631	631	1	0.0	0.49	WP_054285161.1
NADPH-dependent 2,4-dienoyl-CoA reductase [Chromobacterium sp. LK1]	631	631	1	0.0	0.47	WP_048409026.1
NADPH-dependent 2,4-dienoyl-CoA reductase [Leucobacter chironomi]	631	631	0.99	0.0	0.47	WP_024355513.1
NADPH-dependent 2,4-dienoyl-CoA reductase [Chromobacterium sp. Panama]	630	630	1	0.0	0.47	WP_107801179.1
NADPH-dependent 2,4-dienoyl-CoA reductase [Chromobacterium sp. LK11]	630	630	1	0.0	0.47	WP_048412717.1
NADPH-dependent 2,4-dienoyl-CoA reductase [Marinobacter sp. C1S70]	630	630	0.99	0.0	0.46	WP_022990950.1
NADPH-dependent 2,4-dienoyl-CoA reductase [Haliscomenobacter hydrossis]	630	630	0.99	0.0	0.46	WP_013766248.1
NADPH-dependent 2,4-dienoyl-CoA reductase [Azospirillum sp. TSO5]	630	630	0.99	0.0	0.47	WP_109154668.1
NADPH-dependent 2,4-dienoyl-CoA reductase [Streptomyces sp. Wb2n-11]	630	630	0.99	0.0	0.47	WP_093803301.1
MULTISPECIES: NADPH-dependent 2,4-dienoyl-CoA reductase [Marinobacter]	630	630	0.99	0.0	0.46	WP_011785547.1
NADPH-dependent 2,4-dienoyl-CoA reductase [Janibacter indicus]	630	630	0.99	0.0	0.46	WP_084450517.1
NADPH-dependent 2,4-dienoyl-CoA reductase [Janibacter indicus]	630	630	0.99	0.0	0.46	WP_072626170.1
NADPH-dependent 2,4-dienoyl-CoA reductase [Aquitalea magnusonii]	630	630	0.99	0.0	0.47	WP_059286681.1
MULTISPECIES: NADPH-dependent 2,4-dienoyl-CoA reductase [Pseudomonas]	630	630	0.99	0.0	0.46	WP_054893114.1
NADPH-dependent 2,4-dienoyl-CoA reductase [Pseudogulbenkiania sp. MAI-1]	630	630	0.99	0.0	0.48	WP_024301132.1
NADPH-dependent 2,4-dienoyl-CoA reductase [Marinobacter sp. EVN1]	630	630	0.99	0.0	0.46	WP_023009319.1
NADPH-dependent 2,4-dienoyl-CoA reductase [Marinobacter nanhaiticus]	630	630	0.99	0.0	0.46	WP_004578727.1
NADPH-dependent 2,4-dienoyl-CoA reductase [Pseudomonas fluorescens]	630	630	0.99	0.0	0.46	WP_003174092.1
NADPH-dependent 2,4-dienoyl-CoA reductase [Paucibacter aquatile]	630	630	0.99	0.0	0.46	WP_102768871.1
NADPH-dependent 2,4-dienoyl-CoA reductase [Idiomarina sp. 34-48-12]	630	630	0.99	0.0	0.47	OZB05977.1
NADPH-dependent 2,4-dienoyl-CoA reductase [Arthrobacter alpinus]	630	630	0.99	0.0	0.47	WP_062005798.1
NADPH-dependent 2,4-dienoyl-CoA reductase [Pseudomonas saudiphocaensis]	630	630	1	0.0	0.46	WP_037022906.1
NADPH-dependent 2,4-dienoyl-CoA reductase [Mangrovitalea sediminis]	629	629	0.99	0.0	0.46	WP_097460695.1
NADPH-dependent 2,4-dienoyl-CoA reductase [Marinobacter zhejiangensis]	629	629	1	0.0	0.46	WP_092021193.1
NADPH-dependent 2,4-dienoyl-CoA reductase [Streptomyces sp. Amel2xE9]	629	629	1	0.0	0.47	WP_019985749.1
NADPH-dependent 2,4-dienoyl-CoA reductase [Pseudomonas anguilliseptica]	628	628	0.99	0.0	0.45	WP_090384491.1
NADPH-dependent 2,4-dienoyl-CoA reductase [Arthrobacter sp. 35W]	628	628	0.99	0.0	0.47	WP_035748906.1
NADPH-dependent 2,4-dienoyl-CoA reductase [Streptomyces misionensis]	627	627	1	0.0	0.47	WP_074991269.1
NADPH-dependent 2,4-dienoyl-CoA reductase [Marinobacter mobilis]	627	627	1	0.0	0.45	WP_091814224.1
NADPH-dependent 2,4-dienoyl-CoA reductase [Pseudogulbenkiania ferrooxidans]	627	627	0.99	0.0	0.47	WP_008954775.1
NADPH-dependent 2,4-dienoyl-CoA reductase [Marinobacter santoriniensis]	627	627	1	0.0	0.45	WP_008937672.1
NADPH-dependent 2,4-dienoyl-CoA reductase [Leucobacter celer]	627	627	0.99	0.0	0.48	WP_053384933.1
NADPH-dependent 2,4-dienoyl-CoA reductase [Streptomyces sp. P3]	626	626	1	0.0	0.46	WP_107447712.1
NADPH-dependent 2,4-dienoyl-CoA reductase [Niveispirillum lacus]	626	626	0.99	0.0	0.46	WP_094453085.1
NADPH-dependent 2,4-dienoyl-CoA reductase [Azospirillum lipoferum]	624	624	0.99	0.0	0.46	WP_044553327.1
2,4-dienoyl-CoA reductase [Azospirillum lipoferum 4B]	624	624	0.99	0.0	0.46	CBS90621.1
NADPH-dependent 2,4-dienoyl-CoA reductase [Arthrobacter sp. N199823]	624	624	0.99	0.0	0.47	WP_104109024.1
NADPH-dependent 2,4-dienoyl-CoA reductase [Sphingobacteriia bacterium RIFOXYC2_FULL_35_18]	624	624	0.99	0.0	0.47	OHC84335.1
NADPH-dependent 2,4-dienoyl-CoA reductase [Streptomyces katrae]	624	624	0.99	0.0	0.47	WP_030297720.1
NADPH-dependent 2,4-dienoyl-CoA reductase [Streptomyces sp. 4121.5]	624	624	0.99	0.0	0.47	WP_100839725.1
NADPH-dependent 2,4-dienoyl-CoA reductase [Streptomyces sp. UNC401CLCol]	623	623	1	0.0	0.46	WP_028960329.1
NADPH-dependent 2,4-dienoyl-CoA reductase [Pararhodobacter sp. AM505]	623	623	0.99	0.0	0.46	PVH29227.1
NADPH-dependent 2,4-dienoyl-CoA reductase [Streptomyces yangpuensis]	623	623	0.99	0.0	0.47	WP_046776569.1
NADPH-dependent 2,4-dienoyl-CoA reductase [gamma proteobacterium HTCC5015]	623	623	0.99	0.0	0.46	WP_008283508.1
NADPH-dependent 2,4-dienoyl-CoA reductase [Streptomyces leeuwenhoekii]	622	622	1	0.0	0.46	WP_029387226.1
NADPH-dependent 2,4-dienoyl-CoA reductase [Sphingobacteriia bacterium 35-36-14]	622	622	0.99	0.0	0.47	OYY11817.1
NADPH-dependent 2,4-dienoyl-CoA reductase [Streptomyces sp. NRRL B-24484]	622	622	1	0.0	0.46	WP_030277001.1
NADPH-dependent 2,4-dienoyl-CoA reductase [Pseudomonas aeruginosa]	619	619	0.99	0.0	0.46	WP_039027644.1
NADPH-dependent 2,4-dienoyl-CoA reductase [Arthrobacter sp. PAMC 25486]	619	619	0.99	0.0	0.47	WP_082000471.1
2,4-dienoyl-CoA reductase [Arthrobacter sp. PAMC 25486]	619	619	0.99	0.0	0.47	AIY03845.1
NADPH-dependent 2,4-dienoyl-CoA reductase [Azospirillum sp. TSA6c]	618	618	0.99	0.0	0.46	WP_109490783.1
NADPH-dependent 2,4-dienoyl-CoA reductase [Pseudomonas aeruginosa]	618	618	0.99	0.0	0.46	WP_004344816.1
NADPH-dependent 2,4-dienoyl-CoA reductase [Arthrobacter psychrochitiniphilus]	617	617	0.99	0.0	0.47	WP_110104385.1
NADPH-dependent 2,4-dienoyl-CoA reductase [Azospirillum sp. TSH100]	617	617	0.99	0.0	0.46	WP_109084526.1
NADPH-dependent 2,4-dienoyl-CoA reductase [Streptomyces sp. FxanaA7]	616	616	1	0.0	0.46	WP_045555747.1
NADPH-dependent 2,4-dienoyl-CoA reductase [Streptomyces sp. LUP30]	616	616	1	0.0	0.46	WP_069771585.1
